# Supplementary material for: Structural Studies of the Taurine Transporter: A Potential Biological Target from the GABA Transporter Subfamily in Cancer Therapy
Source: Int J Mol Sci. 2024 Jul 4;25(13):7339. doi: 10.3390/ijms25137339 (PMC11242302; doi:10.3390/ijms25137339)
Supplement: Supplementary file 1 [file ijms-25-07339-s001.zip]

Archive with 1 entries (1 files):
- ijms-3057887-supplementary.pdf
